# Supplementary material for: Targets and mechanisms of Alpinia oxyphylla Miquel fruits in treating neurodegenerative dementia
Source: Front Aging Neurosci. 2022 Nov 30;14:1013891. doi: 10.3389/fnagi.2022.1013891 (PMC9749063; doi:10.3389/fnagi.2022.1013891)
Supplement: Supplementary file 1 [file Data_Sheet_1.xlsx]

## Sheet: Table S1
Table S1. 282 targets of AO bioactive phytochemicals in the treatment of AD.					n = 119		n = 62		n = 179	AD pathology
Number	Gene symbol	Gene ID	Description		Alzheimer's disease		Alzheimers disease		Gene	Cor (Aβ)	Cor (tau)
1	ABCB1	5243	ATP binding cassette subfamily B member 1		DOID:10652		hsa05010		TNFRSF1A	0.860,***	0.511,ns
2	ABL1	25	ABL proto-oncogene 1, non-receptor tyrosine kinase		ABCB1		ADAM10		ADK	0.793,***	0.406,ns
3	ACE	1636	angiotensin I converting enzyme		ABL1		CASP8		ST6GAL1	0.769,***	0.507,ns
4	ACHE	43	acetylcholinesterase (Cartwright blood group)		ACE		CHUK		RASGRP3	0.758,***	0.335,ns
5	ADAM10	102	ADAM metallopeptidase domain 10		ACHE		ERN1		PLAU	0.746,***	0.470,ns
6	ADAM17	6868	ADAM metallopeptidase domain 17		ADAM10		GSK3B		ASAH1	0.746,***	0.212,ns
7	ADAM33	80332	ADAM metallopeptidase domain 33		ADAM17		MAPK1		CD81	0.699,***	0.353,ns
8	ADK	132	adenosine kinase		ADRB1		PIK3CA		JAK3	0.657,***	0.435,ns
9	ADORA2B	136	adenosine A2b receptor		ADRB2		TNFRSF1A		PTGS1	0.636,***	0.342,ns
10	ADORA3	140	adenosine A3 receptor		AKT1		TUBB3		CDK2	0.591,***	0.488,ns
11	ADRA2A	150	adrenoceptor alpha 2A		ALDH2		APP		CDK5R1	-0.576,***	-0.497,ns
12	ADRB1	153	adrenoceptor beta 1		ALOX12		BRAF		ADAM17	0.571,***	0.368,ns
13	ADRB2	154	adrenoceptor beta 2		ALOX15		CASP7		NEK6	0.615,***	0.454,ns
14	ADRB3	155	adrenoceptor beta 3		ALOX5		CHRNA7		RPS6KA2	-0.534,***	-0.366,ns
15	AKT1	207	AKT serine/threonine kinase 1		APEX1		CSNK2A2		PIK3CD	0.502,***	-0.106,ns
16	ALDH2	217	aldehyde dehydrogenase 2 family member		APH1A		GAPDH		PTGES2	-0.497,***	0.015,ns
17	ALK	238	ALK receptor tyrosine kinase		APP		GRM5		GABRA3	-0.512,***	-0.436,ns
18	ALOX12	239	arachidonate 12-lipoxygenase, 12S type		BACE1		IL6		HCRTR1	-0.503,***	-0.505,ns
19	ALOX15	246	arachidonate 15-lipoxygenase		BCHE		MME		PIM2	-0.489,***	-0.209,ns
20	ALOX5	240	arachidonate 5-lipoxygenase		CAMK2A		NCSTN		ALDH2	0.489,***	0.447,ns
21	ALOX5AP	241	arachidonate 5-lipoxygenase activating protein		CAPN1		RAF1		BACE1	-0.487,***	-0.482,ns
22	APEX1	328	apurinic/apyrimidinic endodeoxyribonuclease 1		CASP3		TNF		MDM2	0.484,***	-0.065,ns
23	APH1A	51107	aph-1 homolog A, gamma-secretase subunit		CASP6		CASP3		ADRA2A	-0.474,**	-0.080,ns
24	APH1B	83464	aph-1 homolog B, gamma-secretase subunit		CCR5		CHRM5		FLT1	0.466,**	-0.119,ns
25	APP	351	amyloid beta precursor protein		CDK1		CSNK2A1		DDX3X	-0.464,**	-0.163,ns
26	AR	367	androgen receptor		CDK5		EIF2AK3		CACNA1B	-0.461,**	-0.504,ns
27	ARG1	383	arginase 1		CDK5R1		NAE1		QPCT	-0.461,**	-0.272,ns
28	ASAH1	427	N-acylsphingosine amidohydrolase 1		CFTR		PTGS2		TYMS	0.457,**	0.500,ns
29	AXL	558	AXL receptor tyrosine kinase		CHEK2		APH1B		MPG	-0.452,**	-0.354,ns
30	BACE1	23621	beta-secretase 1		CHRM2		CHRM3		FABP3	-0.446,**	-0.332,ns
31	BCHE	590	butyrylcholinesterase		CHRNA3		MAPT		EIF2AK3	-0.440,**	-0.171,ns
32	BCL2L1	598	BCL2 like 1		CHRNA7		MTOR		TYK2	0.440,**	0.163,ns
33	BRAF	673	B-Raf proto-oncogene, serine/threonine kinase		CNR2		TUBB1		CSK	0.438,**	0.322,ns
34	BTK	695	Bruton tyrosine kinase		COMT		WNT3A		EPHA3	-0.437,**	-0.467,ns
35	CACNA1B	774	calcium voltage-gated channel subunit alpha1 B		CTNNB1		AKT1		SPHK2	-0.426,**	-0.172,ns
36	CALM1	801	calmodulin 1		CTSD		APH1A		PDE4D	-0.418,**	-0.369,ns
37	CAMK2A	815	calcium/calmodulin dependent protein kinase II alpha		CXCR2		CALM1		PLK4	-0.415,**	-0.138,ns
38	CAPN1	823	calpain 1		CYP19A1		CHRM1		PRF1	0.412,**	0.032,ns
39	CASP1	834	caspase 1		CYP2D6		IKBKB		CBR1	-0.390,**	-0.010,ns
40	CASP3	836	caspase 3		DAPK1		MAP2K1		SMO	0.389,**	0.468,ns
41	CASP6	839	caspase 6		DRD1		MAPK9		ARG1	-0.382,*	0.045,ns
42	CASP7	840	caspase 7		DRD3		NOX4		CYP19A1	-0.375,*	-0.368,ns
43	CASP8	841	caspase 8		DRD4		PSENEN		ADAM33	-0.373,*	-0.455,ns
44	CBR1	873	carbonyl reductase 1		DYRK1A		CAPN1		TACR3	-0.373,*	-0.273,ns
45	CCKBR	887	cholecystokinin B receptor		EIF2AK3		CDK5R1		CYP26B1	-0.362,*	0.135,ns
46	CCL5	6352	C-C motif chemokine ligand 5		ESR1		MAPK8		ADRB3	-0.361,*	-0.441,ns
47	CCND1	595	cyclin D1		ESR2		NOX1		HDAC9	-0.345,*	-0.063,ns
48	CCND3	896	cyclin D3		F2		PIK3R1		PPIA	-0.341,*	-0.402,ns
49	CCNE1	898	cyclin E1		FAAH		PSEN2		FKBP1A	-0.329,*	0.276,ns
50	CCNT1	904	cyclin T1		FABP3		CDK5		NOS2	0.327,*	-0.455,ns
51	CCR5	1234	C-C motif chemokine receptor 5		FGF1		CTNNB1		CAPN1	0.327,*	0.419,ns
52	CD81	975	CD81 molecule		FKBP1A		MAPK3		CYP24A1	-0.305,*	0.209,ns
53	CDC25B	994	cell division cycle 25B		FOLH1		NOS2		VCP	0.304,*	0.338,ns
54	CDC7	8317	cell division cycle 7		GAPDH		PIK3CD		PDGFRA	-0.324,*	0.073,ns
55	CDK1	983	cyclin dependent kinase 1		GLUL		PSEN1		CTSL	0.324,*	0.055,ns
56	CDK2	1017	cyclin dependent kinase 2		GRM2		ADAM17		POLB	-0.323,*	0.027,ns
57	CDK5	1020	cyclin dependent kinase 5		GSK3A		BACE1		MIF	-0.322,*	0.025,ns
58	CDK5R1	8851	cyclin dependent kinase 5 regulatory subunit 1		GSK3B		INSR		CSNK2A1	-0.320,*	-0.020,ns
59	CFTR	1080	CF transmembrane conductance regulator		HK1		MAPK10		DAPK3	-0.309,*	-0.131,ns
60	CHEK2	11200	checkpoint kinase 2		HMOX1		NOS1		CREBBP	-0.309,*	0.063,ns
61	CHRM1	1128	cholinergic receptor muscarinic 1		HSP90AA1		PIK3CB		RPS6KA3	-0.309,*	-0.028,ns
62	CHRM2	1129	cholinergic receptor muscarinic 2		HSPA5		PSMB5		MAPK11	-0.295,ns	-0.570,*
63	CHRM3	1131	cholinergic receptor muscarinic 3		HTR1A		RELA		ODC1	0.294,ns	0.625,*
64	CHRM5	1133	cholinergic receptor muscarinic 5		HTR2A				CCND1	0.288,ns	0.564,*
65	CHRNA3	1136	cholinergic receptor nicotinic alpha 3 subunit		HTR2C				MAPK3	0.287,ns	0.686,**
66	CHRNA7	1139	cholinergic receptor nicotinic alpha 7 subunit		HTR6				NPY5R	-0.279,ns	-0.556,*
67	CHUK	1147	component of inhibitor of nuclear factor kappa B kinase complex		ICAM1				MAPK10	-0.268,ns	-0.639,*
68	CNR2	1269	cannabinoid receptor 2		IL6				TRPC3	-0.267,ns	-0.700,**
69	COMT	1312	catechol-O-methyltransferase		ITGB1				CHRM2	-0.263,ns	-0.593,*
70	CREBBP	1387	CREB binding protein		LDLR				CRHR1	-0.253,ns	-0.847,***
71	CRHR1	1394	corticotropin releasing hormone receptor 1		LRRK2				ITK	0.248,ns	0.699,**
72	CSK	1445	C-terminal Src kinase		MAOA				CCNT1	-0.247,ns	-0.577,*
73	CSNK2A1	1457	casein kinase 2 alpha 1		MAOB				HTR1B	-0.234,ns	-0.578,*
74	CSNK2A2	1459	casein kinase 2 alpha 2		MAP2K1				SSTR2	-0.234,ns	-0.544,*
75	CTNNB1	1499	catenin beta 1		MAPK1				HTR1A	-0.232,ns	-0.574,*
76	CTSB	1508	cathepsin B		MAPK14				VEGFA	-0.215,ns	-0.758,**
77	CTSC	1075	cathepsin C		MAPK3				CDC25B	-0.215,ns	-0.678,**
78	CTSD	1509	cathepsin D		MAPT				GRM4	-0.214,ns	-0.607,*
79	CTSK	1513	cathepsin K		MIF				LCK	-0.164,ns	0.582,*
80	CTSL	1514	cathepsin L		MME				CFTR	-0.164,ns	-0.570,*
81	CTSS	1520	cathepsin S		MPO				PIK3C2A	-0.160,ns	-0.529,*
82	CXCR2	3579	C-X-C motif chemokine receptor 2		MTNR1A				PER2	-0.159,ns	-0.599,*
83	CYP19A1	1588	cytochrome P450 family 19 subfamily A member 1		MTOR				CHEK2	0.146,ns	0.824,***
84	CYP24A1	1591	cytochrome P450 family 24 subfamily A member 1		NCSTN				DAPK2	-0.130,ns	-0.685,**
85	CYP26B1	56603	cytochrome P450 family 26 subfamily B member 1		NOS1				HTR3A	-0.129,ns	0.569,*
86	CYP2D6	1565	cytochrome P450 family 2 subfamily D member 6		NOS2				RORA	-0.127,ns	-0.576,*
87	DAPK1	1612	death associated protein kinase 1		NOS3				TACR2	0.125,ns	0.655,**
88	DAPK2	23604	death associated protein kinase 2		NTRK1				ITGB2	0.125,ns	0.551,*
89	DAPK3	1613	death associated protein kinase 3		PARP1				HTR2B	-0.114,ns	0.616,*
90	DDX3X	1654	DEAD-box helicase 3 X-linked		PIN1				PLA2G7	0.113,ns	0.605,*
91	DPP4	1803	dipeptidyl peptidase 4		PLA2G2A				MAPT	-0.112,ns	-0.647,**
92	DRD1	1812	dopamine receptor D1		PLAU				PDE10A	-0.103,ns	-0.616,*
93	DRD3	1814	dopamine receptor D3		PLG				DPP4	-0.097,ns	-0.814,***
94	DRD4	1815	dopamine receptor D4		PNP				ECE1	-0.075,ns	-0.561,*
95	DYRK1A	1859	dual specificity tyrosine phosphorylation regulated kinase 1A		POLB				RPS6KB2	-0.068,ns	-0.545,*
96	ECE1	1889	endothelin converting enzyme 1		PON1				SQLE	-0.067,ns	-0.629,*
97	EDNRA	1909	endothelin receptor type A		PPARG				MMP3	-0.058,ns	0.737,**
98	EIF2AK3	9451	eukaryotic translation initiation factor 2 alpha kinase 3		PSEN1				EPHB2	-0.052,ns	-0.580,*
99	EPHA3	2042	EPH receptor A3		PSEN2				MME	0.041,ns	-0.515,*
100	EPHB2	2048	EPH receptor B2		PTGER2				HDAC5	-0.035,ns	-0.705,**
101	EPHX1	2052	epoxide hydrolase 1		PTGES2				FEN1	-0.013,ns	-0.592,*
102	EPHX2	2053	epoxide hydrolase 2		PTGS1				ICMT	-0.004,ns	-0.632,*
103	ERN1	2081	endoplasmic reticulum to nucleus signaling 1		PTGS2				CDC7	0.003,ns	-0.687,**
104	ESR1	2099	estrogen receptor 1		QPCT				ADORA3	0.905,***	0.909,***
105	ESR2	2100	estrogen receptor 2		RAF1				ICAM1	0.895,***	0.770,***
106	F2	2147	coagulation factor II, thrombin		RGS4				ALOX5AP	0.894,***	0.918,***
107	FAAH	2166	fatty acid amide hydrolase		RPS6KB1				AXL	0.875,***	0.690,**
108	FABP3	2170	fatty acid binding protein 3		RXRA				GUSB	0.874,***	0.792,***
109	FEN1	2237	flap structure-specific endonuclease 1		SHBG				STAT3	0.873,***	0.572,*
110	FGF1	2246	fibroblast growth factor 1		SIGMAR1				TSPO	0.866,***	0.841,***
111	FKBP1A	2280	FKBP prolyl isomerase 1A		SLC6A3				HEXA	0.865,***	0.814,***
112	FLT1	2321	fms related receptor tyrosine kinase 1		SLC6A4				TGFBR1	0.860,***	0.616,*
113	FOLH1	2346	folate hydrolase 1		TACR2				CNR2	0.854,***	0.750,**
114	GABBR1	2550	gamma-aminobutyric acid type B receptor subunit 1		TLR4				CASP8	0.844,***	0.756,**
115	GABRA3	2556	gamma-aminobutyric acid type A receptor subunit alpha3		TLR9				TBXAS1	0.829,***	0.854,***
116	GABRB2	2561	gamma-aminobutyric acid type A receptor subunit beta2		TNF				CTSC	0.823,***	0.700,**
117	GABRG2	2566	gamma-aminobutyric acid type A receptor subunit gamma2		TNFRSF1A				HK2	0.821,***	0.833,***
118	GAPDH	2597	glyceraldehyde-3-phosphate dehydrogenase		TTR				PIK3CG	0.814,***	0.673,**
119	GBA	2629	glucosylceramidase beta		VCP				BTK	0.801,***	0.735,**
120	GLO1	2739	glyoxalase I		VEGFA				CTSB	0.801,***	0.599,*
121	GLUL	2752	glutamate-ammonia ligase						HEXB	0.800,***	0.718,**
122	GRM2	2912	glutamate metabotropic receptor 2						EPHX1	0.798,***	0.804,***
123	GRM4	2914	glutamate metabotropic receptor 4						LGALS3	0.798,***	0.799,***
124	GRM5	2915	glutamate metabotropic receptor 5						LGALS9	0.789,***	0.628,*
125	GSK3A	2931	glycogen synthase kinase 3 alpha						CCR5	0.769,***	0.616,*
126	GSK3B	2932	glycogen synthase kinase 3 beta						PNP	0.769,***	0.615,*
127	GUSB	2990	glucuronidase beta						HPSE	0.759,***	0.587,*
128	HCRTR1	3061	hypocretin receptor 1						ADORA2B	0.725,***	0.652,**
129	HDAC1	3065	histone deacetylase 1						RORC	0.722,***	0.842,***
130	HDAC5	10014	histone deacetylase 5						GBA	0.721,***	0.741,**
131	HDAC9	9734	histone deacetylase 9						MAP3K14	0.712,***	0.792,***
132	HEXA	3073	hexosaminidase subunit alpha						OAT	0.703,***	0.539,*
133	HEXB	3074	hexosaminidase subunit beta						RELA	0.750,***	0.579,*
134	HK1	3098	hexokinase 1						NR1H3	0.696,***	0.543,*
135	HK2	3099	hexokinase 2						XDH	0.695,***	0.677,**
136	HMOX1	3162	heme oxygenase 1						IRAK4	0.695,***	0.517,*
137	HPSE	10855	heparanase						MMP2	0.689,***	0.536,*
138	HSD17B1	3292	hydroxysteroid 17-beta dehydrogenase 1						CCL5	0.672,***	0.794,***
139	HSP90AA1	3320	heat shock protein 90 alpha family class A member 1						CCND3	0.665,***	0.632,*
140	HSPA5	3309	heat shock protein family A (Hsp70) member 5						MCL1	0.635,***	0.623,*
141	HSPA8	3312	heat shock protein family A (Hsp70) member 8						MAPKAPK2	0.619,***	0.641,**
142	HTR1A	3350	5-hydroxytryptamine receptor 1A						PREP	-0.618,***	-0.537,*
143	HTR1B	3351	5-hydroxytryptamine receptor 1B						KCNMA1	-0.613,***	-0.577,*
144	HTR2A	3356	5-hydroxytryptamine receptor 2A						CTSS	0.601,***	0.515,*
145	HTR2B	3357	5-hydroxytryptamine receptor 2B						CTSD	0.567,***	0.591,*
146	HTR2C	3358	5-hydroxytryptamine receptor 2C						MAPK8	-0.566,***	-0.714,**
147	HTR3A	3359	5-hydroxytryptamine receptor 3A						PTGES	0.550,***	0.588,*
148	HTR6	3362	5-hydroxytryptamine receptor 6						NTRK2	0.543,***	0.538,*
149	ICAM1	3383	intercellular adhesion molecule 1						CDK5	-0.539,***	-0.727,**
150	ICMT	23463	isoprenylcysteine carboxyl methyltransferase						EPHX2	0.524,***	0.684,**
151	IKBKB	3551	inhibitor of nuclear factor kappa B kinase subunit beta						GABRB2	-0.515,***	-0.631,*
152	IL6	3569	interleukin 6						ALK	-0.512,***	-0.626,*
153	INSR	3643	insulin receptor						GLO1	0.503,***	0.705,**
154	IRAK4	51135	interleukin 1 receptor associated kinase 4						EDNRA	0.495,***	0.667,**
155	ITGB1	3688	integrin subunit beta 1						MEN1	-0.488,***	-0.729,**
156	ITGB2	3689	integrin subunit beta 2						CASP1	0.488,***	0.625,*
157	ITK	3702	IL2 inducible T cell kinase						CASP6	0.482,***	0.738,**
158	JAK3	3718	Janus kinase 3						HMOX1	0.479,**	0.716,**
159	KCNMA1	3778	potassium calcium-activated channel subfamily M alpha 1						ADRB2	0.469,**	0.687,**
160	LCK	3932	LCK proto-oncogene, Src family tyrosine kinase						ROCK2	-0.466,**	-0.551,*
161	LDLR	3949	low density lipoprotein receptor						HDAC1	0.449,**	0.643,**
162	LGALS3	3958	galectin 3						TYRO3	-0.443,**	-0.671,**
163	LGALS9	3965	galectin 9						GABRG2	-0.441,**	-0.763,***
164	LRRK2	120892	leucine rich repeat kinase 2						PYGL	0.433,**	0.775,***
165	MAOA	4128	monoamine oxidase A						CCNE1	-0.431,**	-0.592,*
166	MAOB	4129	monoamine oxidase B						RGS4	-0.419,**	-0.579,*
167	MAP2K1	5604	mitogen-activated protein kinase kinase 1						HSD17B1	0.411,**	0.586,*
168	MAP3K12	7786	mitogen-activated protein kinase kinase kinase 12						P2RX7	0.405,**	0.879,***
169	MAP3K14	9020	mitogen-activated protein kinase kinase kinase 14						CTSK	-0.392,**	-0.579,*
170	MAPK1	5594	mitogen-activated protein kinase 1						GSK3B	-0.370,*	-0.764,***
171	MAPK10	5602	mitogen-activated protein kinase 10						HSPA8	-0.368,*	-0.530,*
172	MAPK11	5600	mitogen-activated protein kinase 11						MAPK9	-0.364,*	-0.743,**
173	MAPK14	1432	mitogen-activated protein kinase 14						BCL2L1	-0.360,*	-0.576,*
174	MAPK3	5595	mitogen-activated protein kinase 3						MAP3K12	-0.359,*	-0.598,*
175	MAPK8	5599	mitogen-activated protein kinase 8						ADRB1	-0.324,*	-0.584,*
176	MAPK9	5601	mitogen-activated protein kinase 9						CCKBR	-0.324,*	-0.547,*
177	MAPKAPK2	9261	MAPK activated protein kinase 2						GABBR1	-0.319,*	-0.626,*
178	MAPT	4137	microtubule associated protein tau						AR	-0.314,*	-0.797,***
179	MCL1	4170	MCL1 apoptosis regulator, BCL2 family member						GSK3A	-0.308,*	-0.542,*
180	MDM2	4193	MDM2 proto-oncogene
181	MEN1	4221	menin 1
182	MIF	4282	macrophage migration inhibitory factor
183	MME	4311	membrane metalloendopeptidase
184	MMP2	4313	matrix metallopeptidase 2
185	MMP3	4314	matrix metallopeptidase 3
186	MPG	4350	N-methylpurine DNA glycosylase
187	MPO	4353	myeloperoxidase
188	MTNR1A	4543	melatonin receptor 1A
189	MTOR	2475	mechanistic target of rapamycin kinase
190	NAE1	8883	NEDD8 activating enzyme E1 subunit 1
191	NCSTN	23385	nicastrin
192	NEK6	10783	NIMA related kinase 6
193	NOS1	4842	nitric oxide synthase 1
194	NOS2	4843	nitric oxide synthase 2
195	NOS3	4846	nitric oxide synthase 3
196	NOX1	27035	NADPH oxidase 1
197	NOX4	50507	NADPH oxidase 4
198	NPY5R	4889	neuropeptide Y receptor Y5
199	NR1H3	10062	nuclear receptor subfamily 1 group H member 3
200	NTRK1	4914	neurotrophic receptor tyrosine kinase 1
201	NTRK2	4915	neurotrophic receptor tyrosine kinase 2
202	OAT	4942	ornithine aminotransferase
203	ODC1	4953	ornithine decarboxylase 1
204	P2RX7	5027	purinergic receptor P2X 7
205	PARP1	142	poly(ADP-ribose) polymerase 1
206	PDE10A	10846	phosphodiesterase 10A
207	PDE4D	5144	phosphodiesterase 4D
208	PDGFRA	5156	platelet derived growth factor receptor alpha
209	PER2	8864	period circadian regulator 2
210	PIK3C2A	5286	phosphatidylinositol-4-phosphate 3-kinase catalytic subunit type 2 alpha
211	PIK3CA	5290	phosphatidylinositol-4,5-bisphosphate 3-kinase catalytic subunit alpha
212	PIK3CB	5291	phosphatidylinositol-4,5-bisphosphate 3-kinase catalytic subunit beta
213	PIK3CD	5293	phosphatidylinositol-4,5-bisphosphate 3-kinase catalytic subunit delta
214	PIK3CG	5294	phosphatidylinositol-4,5-bisphosphate 3-kinase catalytic subunit gamma
215	PIK3R1	5295	phosphoinositide-3-kinase regulatory subunit 1
216	PIM2	11040	Pim-2 proto-oncogene, serine/threonine kinase
217	PIN1	5300	peptidylprolyl cis/trans isomerase, NIMA-interacting 1
218	PLA2G2A	5320	phospholipase A2 group IIA
219	PLA2G7	7941	phospholipase A2 group VII
220	PLAU	5328	plasminogen activator, urokinase
221	PLG	5340	plasminogen
222	PLK4	10733	polo like kinase 4
223	PNP	4860	purine nucleoside phosphorylase
224	POLB	5423	DNA polymerase beta
225	PON1	5444	paraoxonase 1
226	PPARG	5468	peroxisome proliferator activated receptor gamma
227	PPIA	5478	peptidylprolyl isomerase A
228	PREP	5550	prolyl endopeptidase
229	PRF1	5551	perforin 1
230	PSEN1	5663	presenilin 1
231	PSEN2	5664	presenilin 2
232	PSENEN	55851	presenilin enhancer, gamma-secretase subunit
233	PSMB5	5693	proteasome 20S subunit beta 5
234	PTGER2	5732	prostaglandin E receptor 2
235	PTGES	9536	prostaglandin E synthase
236	PTGES2	80142	prostaglandin E synthase 2
237	PTGS1	5742	prostaglandin-endoperoxide synthase 1
238	PTGS2	5743	prostaglandin-endoperoxide synthase 2
239	PYGL	5836	glycogen phosphorylase L
240	QPCT	25797	glutaminyl-peptide cyclotransferase
241	RAF1	5894	Raf-1 proto-oncogene, serine/threonine kinase
242	RASGRP3	25780	RAS guanyl releasing protein 3
243	RELA	5970	RELA proto-oncogene, NF-kB subunit
244	RGS4	5999	regulator of G protein signaling 4
245	ROCK2	9475	Rho associated coiled-coil containing protein kinase 2
246	RORA	6095	RAR related orphan receptor A
247	RORC	6097	RAR related orphan receptor C
248	RPS6KA2	6196	ribosomal protein S6 kinase A2
249	RPS6KA3	6197	ribosomal protein S6 kinase A3
250	RPS6KB1	6198	ribosomal protein S6 kinase B1
251	RPS6KB2	6199	ribosomal protein S6 kinase B2
252	RXRA	6256	retinoid X receptor alpha
253	SHBG	6462	sex hormone binding globulin
254	SIGMAR1	10280	sigma non-opioid intracellular receptor 1
255	SLC6A3	6531	solute carrier family 6 member 3
256	SLC6A4	6532	solute carrier family 6 member 4
257	SMO	6608	smoothened, frizzled class receptor
258	SPHK2	56848	sphingosine kinase 2
259	SQLE	6713	squalene epoxidase
260	SSTR2	6752	somatostatin receptor 2
261	ST6GAL1	6480	ST6 beta-galactoside alpha-2,6-sialyltransferase 1
262	STAT3	6774	signal transducer and activator of transcription 3
263	TACR2	6865	tachykinin receptor 2
264	TACR3	6870	tachykinin receptor 3
265	TBXAS1	6916	thromboxane A synthase 1
266	TGFBR1	7046	transforming growth factor beta receptor 1
267	TLR4	7099	toll like receptor 4
268	TLR9	54106	toll like receptor 9
269	TNF	7124	tumor necrosis factor
270	TNFRSF1A	7132	TNF receptor superfamily member 1A
271	TRPC3	7222	transient receptor potential cation channel subfamily C member 3
272	TSPO	706	translocator protein
273	TTR	7276	transthyretin
274	TUBB1	81027	tubulin beta 1 class VI
275	TUBB3	10381	tubulin beta 3 class III
276	TYK2	7297	tyrosine kinase 2
277	TYMS	7298	thymidylate synthetase
278	TYRO3	7301	TYRO3 protein tyrosine kinase
279	VCP	7415	valosin containing protein
280	VEGFA	7422	vascular endothelial growth factor A
281	WNT3A	89780	Wnt family member 3A
282	XDH	7498	xanthine dehydrogenase

## Sheet: Table S2
Table S2. Details of AO bioactive phytochemicals targets for AD treatment.
Phytochemicals	Number of targets	Gene symbol
Yakuchinone B	58	ERN1	APP	BRAF	MME	NCSTN	RAF1	APH1B	MTOR	AKT1	APH1A	NOX4	PSENEN	CDK5R1	NOX1	PSEN2	CDK5	PSEN1	BACE1	ABL1	ALOX5	CDK1	CYP19A1	ESR1	ESR2	FAAH	GRM2	HSP90AA1	HTR1A	MAOA	MAPK14	MIF	PARP1	PLA2G2A	PPARG	PTGS1	TLR9	VCP	ASAH1	CDK2	GABRA3	SPHK2	PRF1	PPIA	PDE10A	ALOX5AP	STAT3	PIK3CG	EPHX1
Dibutyl phthalate	57	GSK3B	TNFRSF1A	CASP7	GRM5	CASP3	CHRM5	PTGS2	MAPK9	MAPK8	ADAM17	MAPK10	ACHE	ALDH2	CXCR2	CYP2D6	DRD1	DRD3	F2	FAAH	FKBP1A	GRM2	HTR2A	HTR6	MAPK14	MIF	MTNR1A	PLAU	PLG	PTGS1	RGS4	TACR2	VCP	CDK2	RPS6KA2	GABRA3	HCRTR1	ADRA2A	FLT1	ADRB3	CTSL	MAPK11	TRPC3	CRHR1	LCK	HTR2B	PDE10A	TSPO	TBXAS1
5-Hydroxy-1,7-bis (4-hydroxy-3-methoxyphenyl) heptan-3-one	53	CHUK	ERN1	GSK3B	PIK3CA	CSNK2A2	RAF1	CSNK2A1	EIF2AK3	MTOR	WNT3A	AKT1	MAP2K1	PIK3R1	MAPK3	PIK3CD	PIK3CB	ACHE	ALOX12	ALOX15	ALOX5	CDK1	CXCR2	CYP19A1	DAPK1	ESR1	FKBP1A	HSP90AA1	HTR1A	LRRK2	PARP1	PPARG	SHBG	SLC6A3	JAK3	CDK2	PIM2	FLT1	TYK2	DAPK3	RPS6KA3	CRHR1	ITK	PIK3C2A	DAPK2	PLA2G7	FEN1	PIK3CG	PTGES
Oxyphyllacinol	52	PIK3CA	NCSTN	EIF2AK3	PTGS2	APH1B	MTOR	APH1A	MAP2K1	PSENEN	CDK5R1	PIK3R1	PSEN2	CDK5	NOS2	PIK3CD	PSEN1	ALOX12	ALOX15	ALOX5	CDK1	CNR2	COMT	CYP19A1	DYRK1A	ESR1	ESR2	FKBP1A	HTR1A	LRRK2	NTRK1	PARP1	PPARG	SHBG	SLC6A3	SLC6A4	TTR	JAK3	CDK2	CYP24A1	CTSL	CCND1	CRHR1	PER2	PDE10A	TGFBR1	PIK3CG	IRAK4	ALK
Yakuchinone A	51	ADAM10	BRAF	RAF1	MTOR	TUBB1	MAP2K1	CDK5R1	CDK5	MAPK3	RELA	ACHE	ALOX12	ALOX15	ALOX5	CYP19A1	DYRK1A	ESR1	ESR2	GSK3A	HSP90AA1	HTR1A	LDLR	MAOA	MTNR1A	PARP1	PPARG	SHBG	SIGMAR1	SLC6A4	TLR9	TTR	FLT1	DDX3X	TYMS	PDE4D	PLK4	SMO	TACR3	CYP24A1	HTR3A	HTR2B	PDE10A	CDC7	TGFBR1	PIK3CG	ADORA2B	MAPKAPK2	PTGES
Chrysin	48	GSK3B	APP	CSNK2A1	NAE1	PTGS2	MAPT	CALM1	IKBKB	NOX4	CDK5R1	CDK5	NOS2	INSR	ABCB1	ACHE	ALOX12	ALOX15	ALOX5	APEX1	BCHE	CDK1	CFTR	CYP19A1	ESR1	ESR2	F2	MAOA	MAOB	PARP1	PLA2G2A	PLG	SIGMAR1	TTR	ST6GAL1	CBR1	ARG1	LCK	ADORA3	AXL	TBXAS1	PIK3CG	XDH	MMP2	NTRK2	ALK	GLO1	HSD17B1	AR
Tectochrysin	48	GSK3B	APP	CSNK2A1	NAE1	PTGS2	MAPT	CALM1	IKBKB	NOX4	CDK5R1	PIK3R1	CDK5	INSR	ABCB1	ACHE	ALOX12	ALOX15	BCHE	CDK1	CFTR	CYP19A1	DAPK1	DRD4	ESR1	ESR2	F2	MAOA	MAOB	MPO	PARP1	PLA2G2A	PLG	SIGMAR1	TTR	MPG	CBR1	ARG1	ODC1	LCK	MMP3	ADORA3	XDH	MCL1	NTRK2	GLO1	PYGL	HSD17B1	AR
Butyl-β-D-fructopyranoside	47	CASP8	GSK3B	MAPK1	CASP7	GAPDH	NCSTN	CASP3	CSNK2A1	APH1B	APH1A	PSENEN	PSEN2	PSEN1	CASP6	CDK1	CYP2D6	DRD1	DRD3	FGF1	FOLH1	HSP90AA1	HSPA5	HTR2A	HTR2C	HTR6	PIN1	PNP	VEGFA	ADK	CDK2	ADRA2A	TYMS	CCNT1	HTR1B	HTR2B	DPP4	ADORA3	STAT3	HEXA	HEXB	LGALS3	HPSE	RORC	GBA	MCL1	PTGES	HSPA8
Oxyhylladiketone	47	MAPK1	IL6	NCSTN	CHRM5	PTGS2	APH1B	CHRM3	APH1A	CHRM1	MAP2K1	PSENEN	CDK5R1	PSEN2	CDK5	MAPK3	NOS2	PSEN1	ADAM17	BACE1	NOS1	ALOX5	BCHE	CHRNA3	CYP19A1	ESR2	FKBP1A	GLUL	HMOX1	LRRK2	MPO	MTNR1A	SHBG	SIGMAR1	SLC6A3	SLC6A4	JAK3	TYMS	TYK2	RORA	PDE10A	CDC7	ADORA3	NR1H3	PTGES	CASP1	PYGL	AR
Oxyphyllone E	47	GRM5	NCSTN	APH1B	APH1A	CHRM1	PSENEN	CAPN1	PSEN2	MAPK3	NOS2	PSEN1	BACE1	PSMB5	ACE	ALOX5	BCHE	CCR5	CTSD	CYP19A1	DRD4	ESR1	ESR2	FAAH	MAOA	MAOB	MTNR1A	PARP1	PTGS1	SHBG	SIGMAR1	SLC6A3	SLC6A4	CTSL	RORA	ADORA3	CTSC	CTSB	ADORA2B	PREP	CTSS	PTGES	EPHX2	GABRB2	GABRG2	P2RX7	CTSK	AR
Pinostrobin	47	ERN1	GSK3B	PIK3CA	TUBB3	GAPDH	GRM5	PTGS2	MTOR	PIK3CD	BACE1	PIK3CB	ABCB1	ABL1	ACHE	BCHE	CDK1	CXCR2	CYP19A1	ESR1	ESR2	MAOB	PLA2G2A	POLB	PPARG	PTGS1	QPCT	RXRA	SHBG	JAK3	CDK2	PLK4	CBR1	CTSL	CCND1	PLA2G7	MMP3	ADORA3	GUSB	STAT3	PIK3CG	CTSB	CCND3	MAPKAPK2	PREP	EDNRA	CCNE1	HSD17B1
Pinocembrin	46	ERN1	GSK3B	PIK3CA	GRM5	PTGS2	MTOR	CALM1	CDK5R1	CDK5	PIK3CD	BACE1	ACHE	BCHE	CDK1	COMT	CYP19A1	ESR1	ESR2	GRM2	MAOA	MAOB	PLA2G2A	POLB	PPARG	PTGS1	RXRA	SHBG	TLR9	VEGFA	CDK2	TYMS	PLK4	CBR1	PDGFRA	CTSL	CDC25B	GRM4	LCK	RPS6KB2	ADORA3	GUSB	PIK3CG	CTSB	ALK	EDNRA	HSD17B1
11-hydroxy-valenc-l(10)-en-2-one	45	IL6	NCSTN	TNF	PTGS2	APH1B	APH1A	PSENEN	PSEN2	MAPK3	NOS2	PSEN1	BACE1	ALOX5	BCHE	CYP19A1	ESR1	ESR2	FAAH	FABP3	GLUL	HMOX1	LRRK2	POLB	PPARG	PTGER2	PTGS1	SHBG	SIGMAR1	SLC6A3	SLC6A4	RASGRP3	CD81	JAK3	TYMS	TYK2	PDE4D	NPY5R	CDC25B	RORA	ADORA3	RORC	NR1H3	PREP	PTGES	AR
11S-nootkatone-11,12-diol	44	PTGS2	CDK5R1	CDK5	MAPK3	NOS2	BACE1	NOS1	ADRB1	ADRB2	ALOX5	BCHE	CHRNA3	CYP19A1	ESR1	ESR2	FAAH	FABP3	FKBP1A	MIF	MPO	NOS3	PARP1	POLB	PPARG	PTGER2	PTGS1	SHBG	SIGMAR1	SLC6A3	SLC6A4	CD81	JAK3	TYK2	PDE4D	ADRB3	CDC25B	RORA	CDC7	ADORA3	RORC	NR1H3	PREP	PTGES	AR
Rhamnetin	43	GSK3B	APP	CSNK2A1	MAPT	AKT1	NOX4	CDK5R1	PIK3R1	CDK5	NOS2	BACE1	INSR	ABCB1	ACHE	ALOX12	ALOX15	ALOX5	APEX1	CDK1	CYP19A1	DAPK1	DRD4	ESR2	F2	MAOA	MPO	PLG	ST6GAL1	CDK2	NEK6	MPG	ARG1	MMP3	ADORA3	AXL	PIK3CG	XDH	MMP2	MCL1	ALK	GLO1	PYGL	HSD17B1
Rhamnocitrin	43	GSK3B	APP	CSNK2A1	NAE1	PTGS2	AKT1	NOX4	CDK5R1	PIK3R1	CDK5	NOS2	BACE1	ABCB1	ACHE	ALOX12	ALOX15	ALOX5	BCHE	CDK1	CYP19A1	DAPK1	DRD4	ESR1	ESR2	F2	MAOA	MPO	PLG	NEK6	MPG	CBR1	MMP3	ADORA3	AXL	PIK3CG	XDH	MMP2	MCL1	ALK	GLO1	PYGL	HSD17B1	AR
β-D-glucopyranoside, 1-methyl butyl	43	GSK3B	MAPK1	GAPDH	NCSTN	CSNK2A1	APH1B	APH1A	PSENEN	PSEN2	PSEN1	CDK1	CYP2D6	DRD1	DRD3	ESR2	FGF1	FOLH1	HSP90AA1	HSPA5	HTR2C	HTR6	PIN1	PNP	VEGFA	ADK	CDK2	TYMS	CCNT1	HTR1B	HTR2B	DPP4	ADORA3	STAT3	HEXA	HEXB	LGALS3	HPSE	RORC	GBA	MCL1	PTGES	HDAC1	HSPA8
Oxyphyllol B	42	IL6	NCSTN	TNF	CHRM5	PTGS2	APH1B	CHRM3	APH1A	CHRM1	PSENEN	PSEN2	MAPK3	NOS2	PSEN1	BACE1	ALOX5	BCHE	CDK1	CNR2	CYP19A1	ESR1	ESR2	FABP3	GLUL	HMOX1	LRRK2	POLB	SHBG	SIGMAR1	SLC6A3	SLC6A4	CD81	JAK3	TYMS	TYK2	RORA	ADORA3	MAP3K14	OAT	PTGES	PYGL	AR
Oxyphyllanene F	41	NCSTN	CSNK2A1	APH1B	APH1A	MAP2K1	PSENEN	CDK5R1	PSEN2	CDK5	NOS2	PIK3CD	PSEN1	BACE1	NOS1	PIK3CB	ADRB1	ADRB2	CHRNA3	COMT	CYP19A1	FKBP1A	LRRK2	MAOA	MAPK14	MIF	MPO	MTNR1A	NOS3	PARP1	SHBG	ASAH1	JAK3	FLT1	TYK2	ADRB3	CREBBP	RORA	PDE10A	CDC7	PYGL	AR
Teuhetenone B	40	IL6	NCSTN	TNF	PTGS2	APH1B	APH1A	PSENEN	PSEN2	MAPK3	NOS2	PSEN1	ADAM17	BACE1	ALOX5	BCHE	CYP19A1	ESR1	ESR2	FABP3	GLUL	HMOX1	POLB	PTGS1	SHBG	SIGMAR1	SLC6A3	SLC6A4	RASGRP3	CD81	TYMS	PDE4D	CDC25B	RORA	ADORA3	RORC	MAP3K14	NR1H3	PTGES	PYGL	AR
9-hydroxynootkatone	38	TNF	PTGS2	CDK5R1	CDK5	MAPK3	NOS2	BACE1	ALOX5	BCHE	CYP19A1	ESR1	ESR2	FAAH	FABP3	FKBP1A	HMOX1	LRRK2	MIF	MPO	MTNR1A	POLB	SHBG	SIGMAR1	SLC6A3	SLC6A4	JAK3	TYMS	TYK2	CREBBP	RORA	PDE10A	ICMT	CDC7	ADORA3	OAT	NR1H3	PTGES	AR
Oxyphyllanene G	38	CSNK2A1	MAP2K1	CDK5R1	CDK5	NOS2	PIK3CD	BACE1	NOS1	PIK3CB	ADRB1	ADRB2	CHRNA3	COMT	CYP19A1	FKBP1A	ICAM1	LRRK2	MAOA	MAPK14	MIF	MPO	MTNR1A	NOS3	PARP1	SHBG	ASAH1	JAK3	GABRA3	FLT1	TYK2	ADRB3	CREBBP	RORA	ITGB2	CDC7	GABRG2	PYGL	AR
Benzyl-1-O-β-D-glucopyranoside	35	CASP8	GSK3B	MAPK1	CASP7	GAPDH	CASP3	CSNK2A1	BACE1	CASP6	F2	FGF1	FOLH1	HK1	HSPA5	PIN1	PNP	VEGFA	ADK	CDK2	TYMS	PDE4D	CCNT1	SSTR2	DPP4	SQLE	ADORA3	HEXA	HK2	HEXB	LGALS3	LGALS9	HPSE	MCL1	PTGES	HSPA8
Nootkatone	35	NCSTN	APH1B	APH1A	PSENEN	PSEN2	MAPK3	NOS2	PSEN1	BACE1	ALOX5	BCHE	CCR5	CTSD	CYP19A1	ESR1	ESR2	FAAH	MAOA	MAOB	MTNR1A	PARP1	PTGS1	SHBG	SIGMAR1	SLC6A3	SLC6A4	CACNA1B	RORA	ADORA3	EPHX1	NR1H3	PTGES	P2RX7	CTSK	AR
(S)-1-Phenylethyl β-D-glucopyranoside	32	GSK3B	MAPK1	GAPDH	CSNK2A1	ADAM17	ESR2	F2	FGF1	FOLH1	HSPA5	PIN1	PNP	VEGFA	ADK	CDK2	TYMS	PDE4D	CCNT1	SSTR2	DPP4	SQLE	MMP3	ADORA3	HEXA	HEXB	LGALS3	LGALS9	HPSE	GBA	PTGES	HDAC1	HSPA8
Gingerenone A	32	BRAF	RAF1	TNF	NOX4	MAPK3	ADAM17	ABL1	ALOX15	ALOX5	CAMK2A	CCR5	CHEK2	FAAH	HSP90AA1	HTR1A	PARP1	RPS6KB1	TLR4	CSK	EPHA3	ADAM33	HDAC9	HTR1B	MMP3	EPHB2	HDAC5	ALOX5AP	BTK	CCL5	TYRO3	HSD17B1	AR
Dehydro-nootkatone	29	NCSTN	PTGS2	APH1B	AKT1	APH1A	CHRM1	PSENEN	PSEN2	PSEN1	ALOX12	CHRM2	CYP19A1	DRD4	MAOA	MAOB	MTNR1A	PARP1	PPARG	SHBG	SIGMAR1	RASGRP3	CACNA1B	TYMS	TSPO	EPHX1	EPHX2	P2RX7	CTSK	AR
7-epi-teucrenone	28	IL6	TNF	PTGS2	MAPK3	NOS2	BACE1	ALOX5	BCHE	CYP19A1	ESR1	ESR2	FABP3	GLUL	HMOX1	POLB	SHBG	SIGMAR1	SLC6A3	SLC6A4	CD81	PDE4D	CDC25B	RORA	ADORA3	RORC	NR1H3	PTGES	AR
1β,4β-dihydroxy-11,12,13-trinor-8,9-eudesmen-7-one	26	PIK3CA	IL6	TNF	PIK3R1	NOS2	ADAM17	BACE1	ALOX5	BCHE	CYP19A1	ESR1	ESR2	GLUL	POLB	PTGER2	SHBG	SIGMAR1	SLC6A3	CD81	PDE4D	CDC25B	RORA	RORC	NR1H3	PTGES	AR
Oxyphyllenodiol B	26	APP	TNF	PTGS2	CDK5R1	CDK5	NOS2	BACE1	CYP19A1	ESR2	FKBP1A	LRRK2	MIF	MPO	PARP1	POLB	SHBG	SIGMAR1	SLC6A3	SLC6A4	JAK3	TYK2	RORA	CDC7	ADORA3	NR1H3	AR
Oxyphyllenone H	26	TNF	MAPK3	NOS2	BACE1	ALOX5	BCHE	CYP19A1	ESR1	ESR2	FABP3	HMOX1	POLB	PTGER2	SHBG	SIGMAR1	SLC6A3	SLC6A4	CD81	TYMS	RORA	ADORA3	OAT	NR1H3	PREP	PTGES	AR
(4S*,5E,10R*)-7-oxo-tri-nor-eudesm-5-en-4β-ol	25	TNF	MAPK3	NOS2	BACE1	ALOX5	BCHE	CYP19A1	ESR1	ESR2	FABP3	POLB	PPARG	SHBG	SIGMAR1	SLC6A3	SLC6A4	CD81	CDC25B	RORA	ADORA3	OAT	NR1H3	PREP	PTGES	AR
Teuhetenone A	25	TNF	MAPK3	NOS2	BACE1	ALOX5	BCHE	CYP19A1	ESR1	ESR2	FABP3	POLB	PPARG	SHBG	SIGMAR1	SLC6A3	SLC6A4	CD81	CDC25B	RORA	ADORA3	OAT	NR1H3	PREP	PTGES	AR
Oxyphyllenone B	23	TNF	MAPK3	NOS2	BACE1	ALOX5	BCHE	CYP19A1	ESR1	ESR2	LRRK2	MIF	MPO	POLB	PTGER2	SHBG	SIGMAR1	SLC6A3	SLC6A4	RORA	ADORA3	NR1H3	PTGES	AR
(E)-labda-12,14-dien-15(16)-olide-17-oic acid	22	MME	NCSTN	APH1B	APH1A	PSENEN	PSEN2	PSEN1	ACE	FABP3	ITGB1	PTGER2	PTGES2	PTGS1	RXRA	MDM2	CYP26B1	ECE1	MMP3	TBXAS1	MMP2	EDNRA	CCKBR
Oxyphyllanene A	22	MAPK3	NOS2	ALOX5	CCR5	CTSD	CYP19A1	FAAH	POLB	PTGS1	SHBG	SIGMAR1	SLC6A3	SLC6A4	RORA	ADORA3	CTSC	CTSB	RORC	CTSS	PTGES	CTSK	AR
Prunetin	22	NOX4	ABCB1	ALDH2	ALOX12	ALOX15	ALOX5	CYP19A1	ESR1	ESR2	HTR2A	HTR2C	MAOA	MAOB	MIF	PON1	PTGS1	TLR9	CBR1	TBXAS1	XDH	KCNMA1	HSD17B1
Oxyphyllol D	17	CHRM1	CDK5R1	CDK5	PIK3CD	PIK3CB	FKBP1A	LRRK2	MAPK14	MIF	MPO	PARP1	PTGS1	JAK3	TYK2	CDC7	TBXAS1	AR
β-D-glucopyranoside,2-hydroxy-5-methoxyphenyl	14	GSK3B	MAPK1	GAPDH	CDK1	HSPA5	PNP	ADK	CDK2	CCND1	DPP4	ADORA3	GBA	MCL1	HSPA8
Oxyphyllanene C	13	CHRNA7	CYP19A1	HMOX1	MTNR1A	POLB	PPARG	PTGS1	CREBBP	RPS6KA3	EPHX1	ADORA2B	P2RX7	AR
Chrysin-7-O-(β-D-glycopyranoside)	12	TNF	CSNK2A1	NOX4	BACE1	ABCB1	ALDH2	ESR1	SIGMAR1	TTR	RPS6KA3	ADORA3	XDH
Oxyphyllanene D	12	CDK5R1	CDK5	BACE1	CYP19A1	FKBP1A	HMOX1	LRRK2	PARP1	JAK3	TYK2	CDC7	PYGL
Oxyphyllanene E	6	CYP19A1	PTGS1	JAK3	TYK2	NR1H3	AR
Protocatechuic acid	6	COMT	ESR2	TTR	SQLE	ALK	BCL2L1
(R)-oxyphylla A	5	CTNNB1	ICAM1	PIM2	ITGB2	GABBR1
(S)-oxyphylla A	5	CTNNB1	ICAM1	PIM2	ITGB2	GABBR1
Oxyphyllanene B	3	CYP19A1	SHBG	AR
[truncated: 10 more columns]

## Sheet: Table S3
Table S3. Summarizes targets for AO phytochemicals regulating anticholinesterase activity, tau phosphorylation, tau degradation, neuroinflammation and neuron death.
Total	AChE/BChE inhibitors	Aβ production and degradation	tau protein phosphorylation	tau degradation	Neuroinflammation	Neuron death
ABL1	ACHE	ADAM10	ABL1	ASAH1	ABL1	ABL1
ACE	BCHE	ADAM17	ACE	CTSB	ADAM17	AKT1
ACHE		APH1A	ADAM17	CTSC	AKT1	APP		Total	168
ADAM10		APH1B	ADRA2A	CTSD	ALOX12	AXL		AChE/BChE inhibitors	2
ADAM17		APP	ADRB2	CTSK	ALOX15	BACE1		Aβ production and degradation	13
ADRA2A		BACE1	AKT1	CTSL	ALOX5	BCL2L1		tau protein phosphorylation	105
ADRB2		GAPDH	ALK	CTSS	ALOX5AP	CASP3		tau degradation	11
AKT1		MME	APP	GBA	ARG1	CASP7		Neuroinflammation	47
ALK		NAE1	AXL	GUSB	AXL	CASP8		Neuron death	56
ALOX12		NCSTN	BRAF	HEXA	BRAF	CCL5
ALOX15		PSEN1	BTK	HEXB	CASP1	CDK5
ALOX5		PSEN2	CALM1		CASP3	CDK5R1
ALOX5AP		PSENEN	CAMK2A		CASP8	CHRM1
APH1A			CASP3		CCL5	CHRM3
APH1B			CCL5		CCR1	CHRM5
APP			CCND1		CCR2	CHRNA7
ARG1			CCND3		CCR5	CTNNB1
ASAH1			CCNT1		CD38	DAPK1
AXL			CD81		CHUK	EIF2AK3
BACE1			CDC25B		CNR2	ERN1
BCHE			CDC7		COMT	GABRB2
BCL2L1			CDK1		HDAC1	GAPDH
BRAF			CDK2		ICAM1	GBA
BTK			CDK5		IL6	GRM4
CALM1			CDK5R1		LGALS9	GRM5
CAMK2A			CHEK2		MAOB	GSK3A
CASP1			CHRNA3		MAP2K1	GSK3B
CASP3			CHUK		MAPK1	HDAC1
CASP7			CSK		MAPK14	HMOX1
CASP8			CSNK2A1		MAPK3	HSPA5
CCL5			CSNK2A2		MAPK8	ITGB2
CCND1			DAPK1		MAPKAPK2	LRRK2
CCND3			DAPK2		MPO	MAPK1
CCNT1			DAPK3		NOS1	MAPK10
CCR1			DDX3X		NOS2	MAPK3
CCR2			DRD4		NOS3	MAPK8
CCR5			DYRK1A		NOX1	MAPK9
CD38			EIF2AK3		NOX4	MAPT
CD81			EPHA3		NR1H3	MCL1
CDC25B			EPHB2		PTGES	MTOR
CDC7			ERN1		PTGS2	NAE1
CDK1			F2		RAF1	NCSTN
CDK2			FGF1		RELA	NTRK1
CDK5			FKBP1A		RPS6KA3	NTRK2
CDK5R1			FLT1		TLR4	PARP1
CHEK2			GBA		TNF	PIK3CA
CHRM1			GRM5		TSPO	PIN1
CHRM3			GSK3A			POLB
CHRM5			GSK3B			PSEN1
CHRNA3			HDAC1			SIGMAR1
CHRNA7			HSP90AA1			STAT3
CHUK			HTR2A			TLR4
CNR2			HTR2B			TNF
COMT			ICAM1			TNFRSF1A
CSK			IKBKB			TYRO3
CSNK2A1			IL6			WNT3A
CSNK2A2			INSR
CTNNB1			ITGB2
CTSB			ITK
CTSC			JAK3
CTSD			LCK
CTSK			LGALS3
CTSL			LRRK2
CTSS			MAP2K1
DAPK1			MAP3K12
DAPK2			MAPK1
DAPK3			MAPK14
DDX3X			MAPK3
DRD4			MAPK8
DYRK1A			MAPK9
EIF2AK3			MAPKAPK2
EPHA3			MAPT
EPHB2			MEN1
ERN1			MIF
F2			MTOR
FGF1			NEK6
FKBP1A			NOS1
FLT1			NOX4
GABRB2			NTRK1
GAPDH			NTRK2
GBA			PDE4D
GRM4			PDGFRA
GRM5			PIK3CA
GSK3A			PIK3CB
GSK3B			PIK3CG
GUSB			PIM2
HDAC1			PPARG
HEXA			PPIA
HEXB			PSEN1
HMOX1			PTGS2
HSP90AA1			RAF1
HSPA5			ROCK2
HTR2A			RPS6KA2
HTR2B			RPS6KA3
ICAM1			RPS6KB1
IKBKB			RPS6KB2
IL6			TGFBR1
INSR			TLR4
ITGB2			TLR9
ITK			TNF
JAK3			TNFRSF1A
LCK			TYK2
LGALS3			TYRO3
LGALS9			VEGFA
LRRK2			WNT3A
MAOB
MAP2K1
MAP3K12
MAPK1
MAPK10
MAPK14
MAPK3
MAPK8
MAPK9
MAPKAPK2
MAPT
MCL1
MEN1
MIF
MME
MPO
MTOR
NAE1
NCSTN
NEK6
NOS1
NOS2
NOS3
NOX1
NOX4
NR1H3
NTRK1
NTRK2
PARP1
PDE4D
PDGFRA
PIK3CA
PIK3CB
PIK3CG
PIM2
PIN1
POLB
PPARG
PPIA
PSEN1
PSEN2
PSENEN
PTGES
PTGS2
RAF1
RELA
ROCK2
RPS6KA2
RPS6KA3
RPS6KB1
RPS6KB2
SIGMAR1
STAT3
TGFBR1
TLR4
TLR9
TNF
TNFRSF1A
TSPO
TYK2
TYRO3
VEGFA
WNT3A
